# Supplementary material for: Antibiotic treatment triggers gut dysbiosis and modulates metabolism in a chicken model of gastro-intestinal infection
Source: BMC Vet Res. 2019 Jan 25;15:37. doi: 10.1186/s12917-018-1761-0 (PMC6347850; doi:10.1186/s12917-018-1761-0)
Supplement: Supplementary file 8 — Table S8. Sample key and metadata for Additional file 7: Table S7. (CSV 2 kb) [file 12917_2018_1761_MOESM8_ESM.csv]

Samples Name	Infection	Treatment	Sex	Cage	Age (Week)
CLR.2A2	FALSE	FALSE	Female	A	18
CLR.2A3	FALSE	FALSE	Female	A	18
CLR.2A4	FALSE	FALSE	Female	A	18
CLR.2A5	FALSE	FALSE	Female	A	18
CLR.2A6	FALSE	FALSE	Female	A	18
CLR.2A7	FALSE	FALSE	Female	A	18
CLR.2A8	FALSE	FALSE	Female	A	18
CLR.2B1	TRUE	FALSE	Female	B	18
CLR.2B2	TRUE	FALSE	Female	B	18
CLR.2B3	TRUE	FALSE	Female	B	18
CLR.2B4	TRUE	FALSE	Female	B	18
CLR.2B5	TRUE	FALSE	Female	B	18
CLR.2B6	TRUE	FALSE	Female	B	18
CLR.2B7	TRUE	FALSE	Female	B	18
CLR.2B8	TRUE	FALSE	Female	B	18
CLR.3A1	FALSE	FALSE	Female	A	19
CLR.3A2	FALSE	FALSE	Female	A	19
CLR.3A3	FALSE	FALSE	Female	A	19
CLR.3A4	FALSE	FALSE	Female	A	19
CLR.3A5	FALSE	FALSE	Female	A	19
CLR.3A6	FALSE	FALSE	Female	A	19
CLR.3A7	FALSE	FALSE	Female	A	19
CLR.3A8	FALSE	FALSE	Female	A	19
CLR.3B1	TRUE	FALSE	Female	B	19
CLR.3B2	TRUE	FALSE	Female	B	19
CLR.3B3	TRUE	FALSE	Female	B	19
CLR.3B4	TRUE	FALSE	Female	B	19
CLR.3B5	TRUE	FALSE	Female	B	19
CLR.3B6	TRUE	FALSE	Female	B	19
CLR.3B7	TRUE	FALSE	Female	B	19
CLR.3B8	TRUE	FALSE	Female	B	19
CLR.3E1	TRUE	TRUE	Female	E	19
CLR.3E2	TRUE	TRUE	Female	E	19
CLR.3E3	TRUE	TRUE	Female	E	19
CLR.3E4	TRUE	TRUE	Female	E	19
CLR.3E5	TRUE	TRUE	Female	E	19
CLR.3E6	TRUE	TRUE	Female	E	19
CLR.3E7	TRUE	TRUE	Female	E	19
CLR.3E8	TRUE	TRUE	Female	E	19
CLR.4A1	FALSE	FALSE	Female	A	21
CLR.4A2	FALSE	FALSE	Female	A	21
CLR.4A3	FALSE	FALSE	Female	A	21
CLR.4A4	FALSE	FALSE	Female	A	21
CLR.4A5	FALSE	FALSE	Female	A	21
CLR.4A6	FALSE	FALSE	Female	A	21
CLR.4A7	FALSE	FALSE	Female	A	21
CLR.4A8	FALSE	FALSE	Female	A	21
CLR.4B1	TRUE	FALSE	Female	B	21
CLR.4B2	TRUE	FALSE	Female	B	21
CLR.4B3	TRUE	FALSE	Female	B	21
CLR.4B4	TRUE	FALSE	Female	B	21
CLR.4B5	TRUE	FALSE	Female	B	21
CLR.4B6	TRUE	FALSE	Female	B	21
CLR.4B7	TRUE	FALSE	Female	B	21
CLR.4B8	TRUE	FALSE	Female	B	21
CLR.4E1	TRUE	TRUE	Female	E	21
CLR.4E2	TRUE	TRUE	Female	E	21
CLR.4E3	TRUE	TRUE	Female	E	21
CLR.4E4	TRUE	TRUE	Female	E	21
CLR.4E5	TRUE	TRUE	Female	E	21
CLR.4E6	TRUE	TRUE	Female	E	21
CLR.4E7	TRUE	TRUE	Female	E	21
CLR.4E8	TRUE	TRUE	Female	E	21
